# Supplementary material for: Recovery after human bone marrow mesenchymal stem cells (hBM-MSCs)-derived extracellular vesicles (EVs) treatment in post-MCAO rats requires repeated handling
Source: PLoS One. 2024 Oct 21;19(10):e0312298. doi: 10.1371/journal.pone.0312298 (PMC11493303; doi:10.1371/journal.pone.0312298)
Supplement: S2 File — (ZIP) [file pone.0312298.s002.zip]

Archive with 2 entries (2 files):
- Gomez-Galvez et al 2024_Table S5_PLOSone.xlsx
- Gomez-Galvez et al 2024_Tables S1-4_PLOSone.pdf
